# Supplementary material for: Characterisation of Dichelobacter nodosus on Misshapen and Damaged Ovine Feet: A Longitudinal Study of Four UK Sheep Flocks
Source: Animals (Basel). 2021 May 3;11(5):1312. doi: 10.3390/ani11051312 (PMC8147629; doi:10.3390/ani11051312)
Supplement: Supplementary file 1 [file animals-11-01312-s001.zip]

Archive with 1 entries (1 files):
- animals-1201784-SI.pdf
